# Supplementary material for: Different rates of pollen and seed gene flow cause branch‐length and geographic cytonuclear discordance within Asian butternuts
Source: New Phytol. 2021 Jul 13;232(1):388–403. doi: 10.1111/nph.17564 (PMC8519134; doi:10.1111/nph.17564)
Supplement: Supplementary file 2 — Notes S2 python script for conducting McDonald–Kreitman tests. Notes S3 Methods for environmental variables identification. Table S1 Details of sample locations and descriptive statistics of genome sequencing for 80 individuals of Asian butternuts. Table S2 Environmental variables were ordered by ranked importance. [file NPH-232-388-s003.py]

#New Phytologist Supporting Information
#Article title: Different rates of pollen and seed gene flow cause branch-length and geographic cytonuclear discordance within Asian butternuts
#Authors:  Lin-Lin Xu, Rui-Min Yu, Xin-Rui Lin, Bo-Wen Zhang, Nan Li, Kui Lin, Da-Yong Zhang and Wei-Ning Bai
#Article acceptance date: 13 June 2021
## Used to calculate MK-tests for two populations.
## Date   : 20201201
## E-mail : baiwn@mail.bnu.edu.cn
## Usage  : python calculate_mktest.py <fasta_filename> <output_filename> <pop1_indv_list_file> <pop2_indv_list_file>

## Example:
##	python calculate_mktest.py gene.fasta gene_mktest.out pop1.list pop2.list
##	gene.fasta:
#		>indv1
#		ATGGTATTTTCA
#		>indv2
#		ATGGTATTTTCA
#		>indv3
#		ATGGTATTTTCA
##	pop1.list:
#		indv1
#		indv2
##	pop2.list:
#		indv3
#
##	gene_mktest.out(output)
#		MK-test for gene.fasta
#		        divergency      polymorphism
#		non-synonymous  0       1
#		synonymous      1       1
#		Fisher's exact test p-value = 1.000000

import re
import sys
import numpy as np
import pandas as pd ## used to cal mode site
from os.path import basename
from collections import Counter
from scipy.stats import chi2_contingency as chitest ## used to calculate chi-square test p-value
from scipy.stats import fisher_exact as fetest ## used to calculate Fisher's exact p-value

gidf  = sys.argv[1] ## fasta_filename
outf  = sys.argv[2] ## output_filename
pop1f = sys.argv[3] ## pop1_indv_list_file
pop2f = sys.argv[4] ## pop2_indv_list_file

gid = basename(gidf)

## Read in pop indv list file
pop1id = []
pop2id = []
with open(pop1f, 'r') as pop1r:
	for line in pop1r.readlines():
		line = line.rstrip()
		pop1id.append(line)
with open(pop2f, 'r') as pop2r:
	for line in pop2r.readlines():
		line = line.rstrip()
		pop2id.append(line)
numpop1 = len(pop1id)
numpop2 = len(pop2id)

## Read in gene_fasta file
indv2seq = {}
seq = ''
with open(gidf, 'r') as gidr:
	for line in gidr.readlines():
		line = line.rstrip()
		if re.match(">", line):
			if len(seq) > 0:
				indv2seq[indv] = seq
			indv = line.replace('>', '')
			seq = ''
		else:
			seq = seq + line
if len(seq) > 0:
	indv2seq[indv] = seq

## make DNA codon table
stndaa = 'FFLLSSSSYY**CC*WLLLLPPPPHHQQRRRRIIIMTTTTNNKKSSRRVVVVAAAADDEEGGGG'
base1  = 'TTTTTTTTTTTTTTTTCCCCCCCCCCCCCCCCAAAAAAAAAAAAAAAAGGGGGGGGGGGGGGGG'
base2  = 'TTTTCCCCAAAAGGGGTTTTCCCCAAAAGGGGTTTTCCCCAAAAGGGGTTTTCCCCAAAAGGGG'
base3  = 'TCAGTCAGTCAGTCAGTCAGTCAGTCAGTCAGTCAGTCAGTCAGTCAGTCAGTCAGTCAGTCAG'
coddic = {}
for i in range(len(base1)):
	codon = base1[i] + base2[i] + base3[i]
	aa    = stndaa[i]
	coddic[codon] = aa

tmpseq = indv2seq[pop1id[0]]
pn = 0 ## poly  && nonsy
ps = 0 ## poly  && sy
dn = 0 ## diver && nonsy
ds = 0 ## diver && sy
for i in range(len(tmpseq)):
	pop1ts = [] ## pop1 total sites
	pop2ts = [] ## pop2 total sites
	pop1tc = [] ## pop1 total codons
	pop2tc = [] ## pop2 total codons
	missflag = 0
	for indv in pop1id:
		indvseq = indv2seq[indv]
		indvcod = indvseq[(int(i/3)*3):(int((i+3)/3)*3)]
		if 'N' in indvcod:
			missflag += 1
		pop1ts.append(indvseq[i])
		pop1tc.append(indvcod)
	for indv in pop2id:
		indvseq = indv2seq[indv]
		indvcod = indvseq[(int(i/3)*3):(int((i+3)/3)*3)]
		if 'N' in indvcod:
			missflag += 1
		pop2ts.append(indvseq[i])
		pop2tc.append(indvcod)
	if missflag > 0: ## drop this codon if any site is missing
		continue
	pop1conc = ""
	pop2conc = ""
	for m in range(3): ## make consensus codon
		pop1sites = [x[m] for x in pop1tc]
		pop2sites = [x[m] for x in pop2tc]
		pop1gm = pd.Series(data = pop1sites)
		pop2gm = pd.Series(data = pop2sites)
		pop1consite = pop1gm.mode()[0]
		pop2consite = pop2gm.mode()[0]
		pop1conc += pop1consite
		pop2conc += pop2consite
	lenpop1 = len(Counter(pop1ts))
	lenpop2 = len(Counter(pop2ts))
	if lenpop1 == 1 and lenpop2 == 1 and pop1ts[0] == pop2ts[0] : ## no SNP
		continue
	elif lenpop1 == 1 and lenpop2 == 1 and pop1ts[0] != pop2ts[0] : ## fixed site
		pop1aa = coddic.setdefault(pop2conc, 'miss_codon')
		pop2aa = coddic.setdefault(pop1conc, 'miss_codon')
		if pop1aa == pop2aa : ## sy site
			ds += 1
		else: ## non-sy site
			dn += 1
	else: ## poly site
		codoni= i%3
		pop1cods = [pop1conc[:codoni] + x + pop1conc[codoni+1:] for x in pop1ts]
		pop2cods = [pop2conc[:codoni] + x + pop2conc[codoni+1:] for x in pop2ts]
		pop1aas = [coddic.setdefault(cod, 'miss_codon') for cod in pop1cods]
		pop2aas = [coddic.setdefault(cod, 'miss_codon') for cod in pop2cods]
		lenpop1cod = len(Counter(pop1aas))
		lenpop2cod = len(Counter(pop2aas))
		if lenpop1cod == 1 and lenpop2cod == 1 : ## sy site
			ps += 1
		else: ## non-sy site
			pn += 1

## output result
outp = open(outf, 'w')
outp.write("MK-test for %s\n" %(gid))
outp.write("\tdivergency\tpolymorphism\n")
outp.write("non-synonymous\t%d\t%d\n" %(dn, pn))
outp.write("synonymous\t%d\t%d\n" %(ds, ps))
if ps == 0 and ds == 0:
	outp.write("No synonymous site\n")
elif pn == 0 and dn == 0:
	outp.write("No non-synonymous site\n")
elif ds == 0 and dn == 0:
	outp.write("No divergence site\n")
elif pn == 0 and ps == 0:
	outp.write("No polymorphism site\n")
else:
	arr = np.array([[dn, pn], [ds, ps]])
	if np.min(arr) < 1 or np.sum(arr) < 40: ## use Fisher's Exact Test
		res = fetest(arr)
		outp.write("Fisher's exact test p-value = %f\n" %(res[1]))
	elif 1 <= np.min(arr) < 5 and np.sum(arr) >= 40: ## use Chi-Square(correction for continuity) Test
		res = chitest(arr, True)
		outp.write("Chi-square test(correction for continuity) p-value = %f\n" %(res[1]))
	elif np.min(arr) > 5 and np.sum(arr) >= 40: ## use Chi-Square Test
		res = chitest(arr, False)
		outp.write("Chi-square test p-value = %f\n" %(res[1]))
	else:
		outp.write("Strange state !!!\n")
outp.close()
