# Supplementary material for: Different rates of pollen and seed gene flow cause branch‐length and geographic cytonuclear discordance within Asian butternuts
Source: New Phytol. 2021 Jul 13;232(1):388–403. doi: 10.1111/nph.17564 (PMC8519134; doi:10.1111/nph.17564)
Supplement: Supplementary file 3 — Table S3 Information on the 300 genes with nucleocytoplasmic interaction. Please note: Wiley Blackwell are not responsible for the content or functionality of any Supporting Information supplied by the authors. Any queries (other than missing material) should be directed to the New Phytologist Central Office. [file NPH-232-388-s002.txt]

New Phytologist Supporting Information
Article title: Different rates of pollen and seed gene flow cause branch-length and geographic cytonuclear discordance within Asian butternuts
Authors: Lin-Lin Xu, Rui-Min Yu, Xin-Rui Lin, Bo-Wen Zhang, Nan Li, Kui Lin, Da-Yong Zhang and Wei-Ning Bai
Article acceptance date: 13 June 2021
AGI Identifier	Category	CyMIRA targeting	JMA Identifier	Length	SNP	Mean Fst	Max Fst	Min Fst
AT1G02420	PPR	Chloroplast	JMA026136	1596	4	0.0563403	0.152915	0
AT1G02560	CLP	Chloroplast	JMA026118	4515	77	0.00955586	0.122976	0
AT1G03130	Photosynthesis	Chloroplast	JMA024418	642	4	0.0600437	0.240175	0
AT1G03510	PPR	Chloroplast	JMA032740	1287	15	0.050879	0.14839	0
AT1G05190	Chlororibosome	Chloroplast	JMA025436	3749	64	0.0750784	0.144364	0
AT1G07320	Chlororibosome	Chloroplast	JMA002271	1946	22	0.0213262	0.109612	0
AT1G08380	Photosynthesis	Chloroplast	JMA006368	1086	14	0	0	0
AT1G10910	PPR	Chloroplast	JMA009992	6400	32	0.0173136	0.0630802	0
AT1G12410	CLP	Chloroplast	JMA015417	3963	24	0.00974524	0.0537869	0
AT1G14150	Photosynthesis	Chloroplast	JMA032835	908	6	0.0148177	0.0434429	0
AT1G15510	PPR	Chloroplast	JMA025550	2661	16	0.00508493	0.0271196	0
AT1G15980	Photosynthesis	Chloroplast	JMA018303	2317	16	0.00169498	0.0271196	0
AT1G19150	Photosynthesis	Chloroplast	JMA001463	1258	13	0.196851	0.351095	0
AT1G19720	PPR	Chloroplast	JMA023568	2649	19	0.11544	0.189593	0
AT1G23400	Transcription	Chloroplast	JMA034296	4148	40	0.0704569	0.195842	0
AT1G29070	Chlororibosome	Chloroplast	JMA013756	756	2	0.102618	0.183676	0
AT1G31920	PPR	Chloroplast	JMA032195	1818	26	0.0240782	0.0865225	0
AT1G32990	Chlororibosome	Chloroplast	JMA032165	1897	8	0	0	0
AT1G45474	Photosynthesis	Chloroplast	JMA018602	2021	17	0.0315062	0.122976	0
AT1G48350	Chlororibosome	Chloroplast	JMA014954	3362	39	0.0298337	0.145087	0
AT1G55670	Photosynthesis	Chloroplast	JMA030458	492	0	0	0	0
AT1G58290	Transcription	Chloroplast	JMA002699	2916	28	0.0431625	0.259673	0
AT1G61520	Photosynthesis	Chloroplast	JMA028985	1306	8	0.00338995	0.0271196	0
AT1G64430	PPR	Chloroplast	JMA031893	7135	68	0.0444568	0.194801	0
AT1G64510	Chlororibosome	Chloroplast	JMA032163	1522	15	0.00849183	0.0423425	0
AT1G66670	CLP	Chloroplast	JMA018900	5986	112	0.00518857	0.109612	0
AT1G68720	Transcription	Chloroplast	JMA022089	1999	28	0.00721004	0.0691512	0
AT1G69290	PPR	Chloroplast	JMA017894	1944	2	0	0	0
AT1G70200	Transcription	Chloroplast	JMA003261	2370	43	0.0221839	0.121189	0
AT1G70760	Photosynthesis	Chloroplast	JMA028731	1467	46	0.0819824	0.282205	0
AT1G71460	PPR	Chloroplast	JMA028639	2106	13	0.0260972	0.103339	0
AT1G71490	PPR	Chloroplast	JMA028378	2088	10	0.0208979	0.138825	0
AT1G75350	Chlororibosome	Chloroplast	JMA003071	515	3	0.0256571	0.0498517	0
AT1G76050	Transcription	Chloroplast	JMA002809	5141	83	0.0335016	0.167406	0
AT1G78930	Transcription	Chloroplast	JMA001711	5886	78	0.122666	0.384082	0
AT2G03050	Transcription	Chloroplast	JMA032824	1855	14	0.0160562	0.189593	0
AT2G03390	CLP	Chloroplast	JMA018018	4101	67	0.000744051	0.0271196	0
AT2G15820	PPR	Chloroplast	JMA009941	3289	16	0.0111004	0.0411456	0
AT2G17670	PPR	Chloroplast	JMA021379	1401	13	0.0269528	0.0404083	0
AT2G18940	PPR	Chloroplast	JMA021775	2538	13	0.0324392	0.0691512	0
AT2G20020	Transcription	Chloroplast	JMA021147	3271	23	0.0131796	0.109612	0
AT2G21710	Transcription	Chloroplast	JMA010123	9894	115	0.0177777	0.342466	0
AT2G24090	Chlororibosome	Chloroplast	JMA000515	2973	19	0.0151611	0.152915	0
AT2G29760	PPR	Chloroplast	JMA029390	2226	8	0.0343593	0.109612	0
AT2G30570	Photosynthesis	Chloroplast	JMA029657	798	31	0.00139098	0.0215602	0
AT2G33450	Chlororibosome	Chloroplast	JMA004382	1699	36	0.103126	0.152915	0
AT2G33800	Chlororibosome	Chloroplast	JMA013817	2268	11	0.0172473	0.0868014	0
AT2G34620	Transcription	Chloroplast	JMA019914	942	18	0.0358916	0.385961	0
AT2G35130	PPR	Chloroplast	JMA017186	6316	56	0.00490737	0.0691512	0
AT2G36990	Transcription	Chloroplast	JMA013909	5155	37	0.0322807	0.213115	0
AT2G39140	Transcription	Chloroplast	JMA027106	2823	30	0.0247779	0.120505	0
AT2G42920	PPR	Chloroplast	JMA019469	1611	3	0.00847103	0.0254131	0
AT2G45350	PPR	Chloroplast	JMA026582	1872	7	0.171052	0.374727	0
AT3G01370	Transcription	Chloroplast	JMA019089	6640	62	0.0145679	0.0691512	0
AT3G06430	PPR	Chloroplast	JMA014994	1978	24	0.0105461	0.0691512	0
AT3G13120	Chlororibosome	Chloroplast	JMA029131	1711	13	0.00437927	0.0271196	0
AT3G13180	Transcription	Chloroplast	JMA029000	6625	107	0.00497743	0.062167	0
AT3G15190	Chlororibosome	Chloroplast	JMA017296	2227	21	0.0356129	0.217541	0
AT3G15930	PPR	Chloroplast	JMA018436	2268	14	0.0703888	0.321254	0
AT3G16250	Photosynthesis	Chloroplast	JMA018497	1857	6	0	0	0
AT3G18870	Transcription	Chloroplast	JMA009851	831	4	0.0155418	0.062167	0
AT3G23020	PPR	Chloroplast	JMA001669	2583	24	0.0164551	0.109612	0
AT3G25920	Chlororibosome	Chloroplast	JMA002492	1819	41	0.00241722	0.0271196	0
AT3G28640	PPR	Chloroplast	JMA019100	1506	12	0.0236986	0.109612	0
AT3G29230	PPR	Chloroplast	JMA012294	1803	14	0.0616985	0.257746	0
AT3G46790	PPR	Chloroplast	JMA002319	1962	13	0.00785902	0.0271196	0
AT3G48190	DNA-RRR	Chloroplast	JMA031662	3657	19	0.0273001	0.109612	0
AT3G52150	Chlororibosome	Chloroplast	JMA006024	3263	38	0.0182127	0.20331	0
AT3G53700	PPR	Chloroplast	JMA006687	2328	6	0.0236646	0.0535211	0
AT3G63370	PPR	Chloroplast	JMA026849	2916	27	0.0191727	0.192828	0
AT3G63490	Chlororibosome	Chloroplast	JMA006038	7868	75	0.0315477	0.240175	0
AT4G01037	Transcription	Chloroplast	JMA011325	1563	6	0.00044856	0.00269136	0
AT4G01310	Chlororibosome	Chloroplast	JMA032981	2827	30	0.0136131	0.0736172	0
AT4G12060	CLP	Chloroplast	JMA017460	2997	31	0.0600174	0.20331	0
AT4G14820	PPR	Chloroplast	JMA004404	2804	25	0.0451873	0.342466	0
AT4G16390	PPR	Chloroplast	JMA019620	2118	11	0.01351	0.0271196	0
AT4G16470	PPR	Chloroplast	JMA007205	1981	18	0.017525	0.181289	0
AT4G18750	PPR	Chloroplast	JMA013690	2634	24	0.0762035	0.145087	0
AT4G18975	PPR	Chloroplast	JMA024015	7519	25	0.0715128	0.147356	0
AT4G19890	PPR	Chloroplast	JMA013700	2145	28	0.0114013	0.109612	0
AT4G21280	Photosynthesis	Chloroplast	JMA013755	1051	9	0.0464824	0.209171	0
AT4G25270	PPR	Chloroplast	JMA030104	1578	9	0.00583808	0.0271196	0
AT4G25370	CLP	Chloroplast	JMA034177	2636	20	0.0379034	0.189593	0
AT4G27340	Transcription	Chloroplast	JMA007879	4696	35	0.0206272	0.103339	0
AT4G30825	PPR	Chloroplast	JMA000549	2763	9	0.0688063	0.189593	0
AT4G31850	PPR	Chloroplast	JMA004748	3339	17	0.154117	0.384082	0
AT4G34830	PPR	Chloroplast	JMA016985	8668	92	0.0185447	0.145087	0
AT4G35130	PPR	Chloroplast	JMA017872	2406	12	0.0430667	0.133487	0
AT4G37510	Transcription	Chloroplast	JMA033958	4274	31	0.00937335	0.0736172	0
AT4G39620	PPR	Chloroplast	JMA030227	2258	20	0.00698085	0.0638176	0
AT4G39710	Photosynthesis	Chloroplast	JMA030139	3250	27	0.00580102	0.059268	0
AT5G02830	PPR	Chloroplast	JMA003439	9536	66	0.041313	0.291945	0
AT5G04780	PPR	Chloroplast	JMA020423	1875	12	0.0521683	0.183744	0
AT5G04810	PPR	Chloroplast	JMA010625	11712	165	0.0203665	0.205144	0
AT5G10690	PPR	Chloroplast	JMA033509	4066	43	0.0194186	0.189593	0
AT5G13270	PPR	Chloroplast	JMA017758	2313	15	0.0351916	0.194801	0
AT5G13730	Transcription	Chloroplast	JMA005996	2993	20	0.0215544	0.109612	0
AT5G14080	PPR	Chloroplast	JMA019292	2408	22	0.046645	0.145087	0
AT5G14460	Transcription	Chloroplast	JMA028650	5356	59	0.0303201	0.222912	0
AT5G16180	Transcription	Chloroplast	JMA011705	7405	66	0.0232311	0.230363	0
AT5G21222	PPR	Chloroplast	JMA028882	32246	167	0.0091756	0.109612	0
AT5G24490	Chlororibosome	Chloroplast	JMA027377	8659	114	0.0425435	0.134851	0
AT5G24830	PPR	Chloroplast	JMA031148	3159	28	0.047824	0.152915	0
AT5G38290	Transcription	Chloroplast	JMA011716	3543	27	0.00330691	0.062167	0
AT5G39980	PPR	Chloroplast	JMA028498	2065	15	0.00361595	0.0271196	0
AT5G43750	Photosynthesis	Chloroplast	JMA001733	12397	329	0.00378197	0.109612	0
AT5G46100	PPR	Chloroplast	JMA025154	1446	18	0.0411724	0.230363	0
AT5G46580	PPR	Chloroplast	JMA032278	2133	17	0.100844	0.342466	0
AT5G48730	PPR	Chloroplast	JMA029904	3074	46	0.0106796	0.133487	0
AT5G50280	PPR	Chloroplast	JMA026365	3557	20	0.0176062	0.115664	0
AT5G54600	Chlororibosome	Chloroplast	JMA030680	3967	20	0.00949186	0.0271196	0
AT5G55840	PPR	Chloroplast	JMA030406	3264	23	0.0262337	0.183676	0
AT5G60590	Transcription	Chloroplast	JMA012981	2494	51	0.00205251	0.0271196	0
AT5G63420	Transcription	Chloroplast	JMA005504	9989	85	0.0381012	0.189593	0
AT5G66520	PPR	Chloroplast	JMA011222	1869	19	0.0255299	0.115664	0
AT5G66631	PPR	Chloroplast	JMA008989	1998	14	0.00767251	0.0535211	0
AT5G67570	PPR	Chloroplast	JMA032882	5556	46	0.0486102	0.267461	0
AT1G01970	PPR	Mitochondria	JMA027206	2173	25	0.0660471	0.187424	0
AT1G03540	PPR	Mitochondria	JMA032755	1905	12	0.088649	0.414314	0
AT1G03560	PPR	Mitochondria	JMA032734	1962	8	0.0307085	0.121189	0
AT1G07590	PPR	Mitochondria	JMA012893	2509	36	0.0207021	0.109612	0
AT1G09190	PPR	Mitochondria	JMA005875	1455	17	0.0157337	0.109612	0
AT1G11710	PPR	Mitochondria	JMA020110	1971	8	0.0570742	0.103339	0
AT1G17630	PPR	Mitochondria	JMA016807	2130	15	0.0486033	0.267461	0
AT1G19290	PPR	Mitochondria	JMA022886	2634	28	0.00664029	0.062167	0
AT1G19520	Mitoribosome	Mitochondria	JMA020168	3556	45	0.0505134	0.240175	0
AT1G20300	PPR	Mitochondria	JMA002997	1620	8	0.0214724	0.109612	0
AT1G21710	DNA-RRR	Mitochondria	JMA015855	4069	33	0.0100945	0.189593	0
AT1G26750	Mitoribosome	Mitochondria	JMA017864	2749	9	0.074498	0.189593	0
AT1G26900	PPR	Mitochondria	JMA028717	1830	4	0.0503987	0.152915	0
AT1G30010	Transcription and Transcript Maturation	Mitochondria	JMA019817	2175	4	0.18182	0.243553	0
AT1G30290	PPR	Mitochondria	JMA019772	2529	20	0.0268228	0.0797175	0
AT1G34160	PPR	Mitochondria	JMA033384	1722	14	0.0108181	0.062167	0
AT1G47720	DNA-RRR	Mitochondria	JMA018572	2111	14	0.00735136	0.0271196	0
AT1G52500	DNA-RRR	Mitochondria	JMA025715	7966	118	0.00441086	0.121189	0
AT1G52620	PPR	Mitochondria	JMA018376	2472	38	0.011099	0.122976	0
AT1G52640	PPR	Mitochondria	JMA018308	1569	13	0.0121328	0.0271196	0
AT1G53330	PPR	Mitochondria	JMA017397	1383	7	0.0190263	0.0535211	0
AT1G56570	PPR	Mitochondria	JMA005813	3012	41	0.014815	0.109612	0
AT1G60770	Mitoribosome	Mitochondria	JMA034303	4242	31	0.0562386	0.42815	0
AT1G64600	Mitoribosome	Mitochondria	JMA031946	4772	26	0.0542572	0.187424	0
AT1G64880	Mitoribosome	Mitochondria	JMA000840	7945	84	0.0167471	0.189593	0
AT1G67350	OXPHOS	Mitochondria	JMA017777	276	0	0	0	0
AT1G67785	OXPHOS	Mitochondria	JMA028251	710	4	0.0341829	0.109612	0
AT1G69350	PPR	Mitochondria	JMA031102	2379	25	0.0592335	0.290965	0
AT1G71060	PPR	Mitochondria	JMA029786	1695	5	0.00542392	0.0271196	0
AT1G71310	DNA-RRR	Mitochondria	JMA028644	1712	18	0.035477	0.109612	0
AT1G73400	PPR	Mitochondria	JMA000599	1731	14	0.0178142	0.0671406	0
AT1G74120	Transcription and Transcript Maturation	Mitochondria	JMA000019	1371	9	0.00540887	0.0271196	0
AT1G74580	PPR	Mitochondria	JMA004124	2424	21	0.0288832	0.271599	0
AT1G74900	PPR	Mitochondria	JMA032441	1503	12	0.0195533	0.0638176	0
AT1G77360	PPR	Mitochondria	JMA033413	1443	12	0.0838915	0.167406	0
AT1G77405	PPR	Mitochondria	JMA015998	1350	12	0.0145809	0.0388578	0
AT1G77750	Mitoribosome	Mitochondria	JMA014364	1063	14	0.0221416	0.062167	0
AT1G79220	Transcription and Transcript Maturation	Mitochondria	JMA029675	1131	16	0.0223335	0.109612	0
AT1G79490	PPR	Mitochondria	JMA009374	2520	14	0.00600358	0.0271196	0
AT1G80550	PPR	Mitochondria	JMA025699	1353	10	0.0301327	0.133487	0
AT1G80880	PPR	Mitochondria	JMA027123	2659	18	0.145706	0.279401	0
AT2G01360	PPR	Mitochondria	JMA032683	9558	0	0	0	0
AT2G01510	PPR	Mitochondria	JMA027291	1854	14	0.0424015	0.189593	0
AT2G02150	PPR	Mitochondria	JMA002022	2304	62	0.259278	0.537435	0
AT2G02750	PPR	Mitochondria	JMA003268	1854	15	0.00542392	0.0271196	0
AT2G03380	PPR	Mitochondria	JMA017901	2133	18	0	-0.0184933	0
AT2G06000	PPR	Mitochondria	JMA000389	1794	14	0.031898	0.109612	0
AT2G15980	PPR	Mitochondria	JMA009987	1467	17	0.139289	0.361044	0
AT2G17210	PPR	Mitochondria	JMA018132	2229	13	0.0123284	0.103339	0
AT2G18400	Mitoribosome	Mitochondria	JMA011361	309	4	0.0233507	0.0691512	0
AT2G20360	OXPHOS	Mitochondria	JMA004879	14920	197	0.0318806	0.222912	0
AT2G21090	PPR	Mitochondria	JMA017896	1862	14	0.0423004	0.321254	0
AT2G21290	Mitoribosome	Mitochondria	JMA010172	258	1	0	-0.0357804	0
AT2G22070	PPR	Mitochondria	JMA030188	2343	23	0.0838663	0.184377	0
AT2G27610	PPR	Mitochondria	JMA023017	2619	7	0.0355914	0.1789	0
AT2G36240	PPR	Mitochondria	JMA013258	1503	13	0.0177539	0.121189	0
AT2G37230	Mitoribosome	Mitochondria	JMA003586	2301	15	0.0276561	0.192494	0
AT2G37310	PPR	Mitochondria	JMA025375	2004	19	0.018172	0.0739081	0
AT2G39120	Transcription and Transcript Maturation	Mitochondria	JMA012429	1221	23	0.0453098	0.121189	0
AT2G40765	OXPHOS	Mitochondria	JMA002372	2164	37	0.09794	0.377557	0
AT2G42710	Mitoribosome	Mitochondria	JMA019472	17088	175	0.016449	0.121189	0
AT2G44880	PPR	Mitochondria	JMA010483	1797	13	0.0162933	0.109612	0
AT2G46050	PPR	Mitochondria	JMA032975	5355	58	0.0413736	0.0671406	0
AT2G46540	OXPHOS	Mitochondria	JMA023297	2615	46	0.0499409	0.350729	0
AT2G47380	OXPHOS	Mitochondria	JMA025847	195	0	0	0	0
AT3G01580	PPR	Mitochondria	JMA018984	2109	19	0.011877	0.0638176	0
AT3G04750	PPR	Mitochondria	JMA027966	1938	20	0.00622396	0.0271196	0
AT3G05240	PPR	Mitochondria	JMA021301	1698	0	0	0	0
AT3G05340	PPR	Mitochondria	JMA021275	1965	4	0.0331017	0.062167	0
AT3G06920	PPR	Mitochondria	JMA030827	3116	13	0.027015	0.181289	0
AT3G08610	OXPHOS	Mitochondria	JMA005290	304	2	0.0297906	0.0595812	0
AT3G09060	PPR	Mitochondria	JMA027707	2076	11	0.0782946	0.267176	0
AT3G10140	DNA-RRR	Mitochondria	JMA001140	5456	58	0.0673962	0.236423	0
AT3G11460	PPR	Mitochondria	JMA025023	1917	11	0.0590437	0.0691512	0
AT3G15200	PPR	Mitochondria	JMA028994	1653	11	0.119025	0.267461	0
AT3G16010	PPR	Mitochondria	JMA018332	2046	9	0.00029904	0.00269136	0
AT3G16890	PPR	Mitochondria	JMA014990	1408	20	0.0114357	0.152915	0
AT3G18020	PPR	Mitochondria	JMA026786	2124	14	0.00735136	0.0271196	0
AT3G18580	DNA-RRR	Mitochondria	JMA016289	3208	71	0.049129	0.194801	0
AT3G18840	PPR	Mitochondria	JMA016078	2010	13	0.0144168	0.062167	0
AT3G21300	Transcription and Transcript Maturation	Mitochondria	JMA001404	9170	57	0.00539549	0.229925	0
AT3G22670	PPR	Mitochondria	JMA001724	1665	18	0.110022	0.256528	0
AT3G25060	PPR	Mitochondria	JMA014779	2037	8	0.007859	0.0271196	0
AT3G25210	PPR	Mitochondria	JMA029489	1176	5	0.0151599	0.0271196	0
AT3G49710	PPR	Mitochondria	JMA022455	2166	18	0.00760295	0.0535211	0
AT3G49740	PPR	Mitochondria	JMA005825	2211	8	0.0242077	0.103339	0
AT3G51010	Mitoribosome	Mitochondria	JMA032547	2300	43	0.00126138	0.0271196	0
AT3G51320	PPR	Mitochondria	JMA015543	1812	0	0	0	0
AT3G52300	OXPHOS	Mitochondria	JMA012540	2255	21	0.0296861	0.240175	0
AT3G60400	Transcription and Transcript Maturation	Mitochondria	JMA010218	1674	9	0.0304652	0.192828	0
AT3G61170	PPR	Mitochondria	JMA011525	2445	19	0.00713674	0.0271196	0
AT4G00585	OXPHOS	Mitochondria	JMA000794	3469	37	0.0173421	0.109612	0
AT4G01990	PPR	Mitochondria	JMA008097	2393	20	0.018667	0.0691512	0
AT4G02820	PPR	Mitochondria	JMA014470	3466	59	0.0149876	0.109612	0
AT4G08210	PPR	Mitochondria	JMA014199	2118	18	0.0450296	0.147356	0
AT4G14050	PPR	Mitochondria	JMA007646	1833	13	0.0371752	0.103339	0
AT4G14850	PPR	Mitochondria	JMA004390	2360	17	0.0347153	0.109612	0
AT4G16450	OXPHOS	Mitochondria	JMA007288	1154	3	0.0614121	0.109612	0
AT4G16835	PPR	Mitochondria	JMA005501	2064	21	0.0118643	0.0646799	0
AT4G17616	PPR	Mitochondria	JMA003863	2115	25	0.126814	0.284181	0
AT4G19220	PPR	Mitochondria	JMA003881	2877	25	0.0507916	0.284181	0
AT4G20090	PPR	Mitochondria	JMA024120	1998	3	0.00753903	0.0226171	0
AT4G20770	PPR	Mitochondria	JMA008176	2361	26	0.0202771	0.135628	0
AT4G30700	PPR	Mitochondria	JMA004282	2370	21	0.0193711	0.0271196	0
AT4G31460	Mitoribosome	Mitochondria	JMA033513	1586	16	0.0572469	0.189593	0
AT4G31810	Mitoribosome	Mitochondria	JMA031355	5825	115	0.0348695	0.184377	0
AT4G32430	PPR	Mitochondria	JMA020770	2379	11	0.0466173	0.189593	0
AT4G38160	Transcription and Transcript Maturation	Mitochondria	JMA022293	999	3	0.0365373	0.109612	0
AT4G39530	PPR	Mitochondria	JMA030205	2541	27	0.0168655	0.109612	0
AT4G39880	Mitoribosome	Mitochondria	JMA014783	513	2	0.022146	0.0227318	0
AT4G39952	PPR	Mitochondria	JMA030040	2340	20	0.0760927	0.18706	0
AT5G04050	Transcription and Transcript Maturation	Mitochondria	JMA001110	2325	28	0.059484	0.329261	0
AT5G06400	PPR	Mitochondria	JMA013275	3156	42	0.00938175	0.0691512	0
AT5G08060	OXPHOS	Mitochondria	JMA000044	381	6	0.0770634	0.145087	0
AT5G08305	PPR	Mitochondria	JMA008114	1611	14	0.0294688	0.109612	0
AT5G08310	PPR	Mitochondria	JMA005663	2547	20	0.0279511	0.145087	0
AT5G09450	PPR	Mitochondria	JMA034450	2481	28	0.0035368	0.0736172	0
AT5G09770	Mitoribosome	Mitochondria	JMA028781	3636	30	0.0405922	0.222912	0
AT5G13230	PPR	Mitochondria	JMA018234	2505	16	0.0600361	0.240175	0
AT5G14350	PPR	Mitochondria	JMA019329	2280	9	0.0281812	0.115664	0
AT5G14580	Transcription and Transcript Maturation	Mitochondria	JMA019102	10029	140	0.0116729	0.177026	0
AT5G15340	PPR	Mitochondria	JMA019213	1908	18	0.00855373	0.062167	0
AT5G18950	PPR	Mitochondria	JMA030759	1824	12	0.0627555	0.252062	0
AT5G19020	PPR	Mitochondria	JMA024387	2100	9	0.0227343	0.0644048	0
AT5G20180	Mitoribosome	Mitochondria	JMA021122	608	7	0.0531845	0.159026	0
AT5G37510	OXPHOS	Mitochondria	JMA008373	818	12	0.00357488	0.0215602	0
AT5G39350	PPR	Mitochondria	JMA022932	2034	15	0.0054473	0.062167	0
AT5G39680	PPR	Mitochondria	JMA028545	2139	10	0.124091	0.36334	0
AT5G40400	PPR	Mitochondria	JMA019343	1938	10	0.00870767	0.0271196	0
AT5G43680	Mito TAT Complex	Mitochondria	JMA004513	3022	54	0.0487039	0.14839	0
AT5G43790	PPR	Mitochondria	JMA004249	1832	19	0.00782029	0.062167	0
AT5G44710	Mitoribosome	Mitochondria	JMA024013	2804	25	0.00290537	0.0271196	0
AT5G46920	Transcription and Transcript Maturation	Mitochondria	JMA003907	2199	22	0.0116205	0.109612	0
AT5G52850	PPR	Mitochondria	JMA009155	2634	31	0.0345134	0.267176	0
AT5G53070	Mitoribosome	Mitochondria	JMA028677	3395	36	0.0173258	0.109612	0
AT5G55140	Mitoribosome	Mitochondria	JMA014590	403	3	0.0356807	0.0535211	0
AT5G59900	PPR	Mitochondria	JMA023193	2712	31	0.0034993	0.0271196	0
AT5G60960	Mitoribosome	Mitochondria	JMA000052	1515	20	0.00651697	0.062167	0
AT5G62370	PPR	Mitochondria	JMA030053	2964	25	0.0136477	0.189593	0
AT5G64670	Mitoribosome	Mitochondria	JMA011603	3089	23	0.00408921	0.0388578	0
AT5G64950	Transcription and Transcript Maturation	Mitochondria	JMA014655	1191	13	0.00490905	0.0638176	0
AT5G65560	PPR	Mitochondria	JMA022449	2775	25	0.0545197	0.267176	0
AT5G66510	OXPHOS	Mitochondria	JMA011486	6322	145	0.00779454	0.109612	0
AT5G66860	Mitoribosome	Mitochondria	JMA016429	3756	87	0.015262	0.121189	0
AT1G09130	CLP	Dual	JMA010861	3989	65	0.00668221	0.106512	0
AT1G09620	tRNA	Dual	JMA008624	4303	11	0.00996473	0.109612	0
AT1G12370	DNA-RRR	Dual	JMA017494	3836	25	0.0283929	0.152915	0
AT1G13630	PPR	Dual	JMA022204	3959	56	0.0117504	0.121189	0
AT1G59720	PPR	Dual	JMA013927	1848	23	0.0615227	0.329728	0
AT1G74600	PPR	Dual	JMA004057	2679	25	0.044827	0.271599	0
AT1G74630	PPR	Dual	JMA015586	1932	9	0.00992073	0.062167	0
AT1G74850	PPR	Dual	JMA032394	4972	39	0.0467332	0.167406	0
AT1G77170	PPR	Dual	JMA027938	2115	18	0.0163969	0.0902032	0
AT2G01440	DNA-RRR	Dual	JMA027003	12861	98	0.0155147	0.152915	0
AT2G04842	tRNA	Dual	JMA004929	5470	34	0.0185455	0.0982239	0
AT2G24120	Transcription	Dual	JMA004281	10637	202	0.0156155	0.121189	0
AT2G25840	tRNA	Dual	JMA021843	7542	77	0.0316696	0.194801	0
AT2G41720	PPR	Dual	JMA024915	5533	91	0.0100561	0.109612	0
AT3G10270	DNA-RRR	Dual	JMA001096	11999	131	0.0393047	0.270695	0
AT3G13226	DNA-RRR	Dual	JMA030598	3528	27	0.0173906	0.133264	0
AT3G13490	tRNA	Dual	JMA012073	8601	150	0.0249023	0.321254	0
AT3G22150	PPR	Dual	JMA025299	2511	22	0.00836553	0.0755633	0
AT3G23070	Transcription	Dual	JMA004506	4725	56	0.0263876	0.133487	0
AT3G46870	PPR	Dual	JMA029433	1771	32	0.00646037	0.0388578	0
AT3G48870	CLP	Dual	JMA026215	6611	88	0.0148178	0.145087	0
AT3G49240	PPR	Dual	JMA027253	1965	23	0.0128308	0.0638176	0
AT3G50420	PPR	Dual	JMA011228	2124	10	0.0289464	0.109612	0
AT3G62890	PPR	Dual	JMA014424	1719	6	0.00830857	0.0271196	0
AT4G02990	Transcription	Dual	JMA014526	1575	6	0.0135598	0.0271196	0
AT4G04350	tRNA	Dual	JMA019931	9025	77	0.0177276	0.183676	0
AT4G04370	PPR	Dual	JMA019911	2256	19	0.0223878	0.186662	0
AT4G17300	tRNA	Dual	JMA005599	12275	160	0.0146792	0.171546	0
AT4G21170	PPR	Dual	JMA013562	1716	14	0.0134394	0.133913	0
AT4G31210	DNA-RRR	Dual	JMA031333	23008	258	0.0165994	0.267176	0
AT4G32915	tRNA	Dual	JMA021864	2243	31	0.0404564	0.267176	0
AT4G37380	PPR	Dual	JMA033961	1878	10	0	0	0
AT5G02250	Transcription	Dual	JMA006155	13107	112	0.0154164	0.109612	0
AT5G03800	PPR	Dual	JMA024987	2742	22	0.0124687	0.0413531	0
AT5G40410	PPR	Dual	JMA031778	2463	27	0.0187224	0.120505	0
AT5G42310	PPR	Dual	JMA023501	3898	17	0.145414	0.331984	0
AT5G48910	PPR	Dual	JMA014730	1920	19	0.0192151	0.109612	0
AT5G49030	tRNA	Dual	JMA030730	14704	221	0.0256976	0.258744	0
AT5G52520	tRNA	Dual	JMA009135	5716	46	0.0745921	0.529373	0
